# Supplementary material for: Identification of Surrogate Biomarkers for Mucopolysaccharidosis Type IVA
Source: Int J Mol Sci. 2025 May 21;26(10):4940. doi: 10.3390/ijms26104940 (PMC12112068; doi:10.3390/ijms26104940)
Supplement: Supplementary file 1 [file ijms-26-04940-s001.zip]

Archive with 2 entries (2 files):
- ijms-3624959-supplementary.pdf
- ijms-3624959-Table S1.pdf
